# Supplementary material for: The Prevalence and Determinants of Hesitancy for Regular COVID-19 Vaccination among Primary Healthcare Patients with Asthma or COPD in Greece: A Cross-Sectional Study
Source: Vaccines (Basel). 2024 Apr 14;12(4):414. doi: 10.3390/vaccines12040414 (PMC11054093; doi:10.3390/vaccines12040414)
Supplement: Supplementary file 1 [file vaccines-12-00414-s001.zip]

Archive with 1 entries (1 files):
- vaccines-2944736-supplementary.pdf
